# Supplementary material for: Outcomes of Robot-Assisted Surgery in Rectal Cancer Compared with Open and Laparoscopic Surgery
Source: Cancers (Basel). 2023 Jan 29;15(3):839. doi: 10.3390/cancers15030839 (PMC9913667; doi:10.3390/cancers15030839)
Supplement: Supplementary file 1 [file cancers-15-00839-s001.zip]

Archive with 1 entries (1 files):
- cancers-2144743-supplementary.pdf
